# Supplementary material for: Expression of miR-21 and its targets (PTEN, PDCD4, TM1) in flat epithelial atypia of the breast in relation to ductal carcinoma in situ and invasive carcinoma
Source: BMC Cancer. 2009 May 28;9:163. doi: 10.1186/1471-2407-9-163 (PMC2695476; doi:10.1186/1471-2407-9-163)
Supplement: Additional file 2 — Comparison of miR-21 and TM1. Direct comparison of miR-21 and TM1 expression in different tissue components for each case separately. [file 1471-2407-9-163-S2.xls]

## Sheet: Sheet1
Additional file 2. Expression of miR-21 and TM1 in different tissue components of the breast
patient	normal breast		FEA		DCIS			patient	IDC
number	miR-21	TM1	miR-21	TM1	miR-21	TM1		number	miR-21	TM1
1	-	+	-	++	±	+		16	±	-
2	+	++	+	++	+	+		18	+	++
3	-	++	+	++	na	na		19	+	-
4	-	++	+	+	+	-		20	+	-
5	-	++	+	++	+	+		21	+	+
6	-	++	-	+++	na	na		22	+	-
7	-	++	-	++	+	+		23	-	-
8	+	++	-	++	+	++		24	-	+
9	-	na	-	+++	-	+++		25	+	-
10	-	++	±	++	+	-		26	+	-
11	-	++	+	++	+	+		27	+	-
12	-	+	-	++	-	++		28	+	-
13	-	+	-	+++	na	na		30	+	+
14	-	++	-	+	-	++		31	+	-
15	-	+	+	++	+	+		32	+	-
								35	+	-
								36	±	-
Note: the light blue and dark blue boxes indicate the tissue components with an inversed staining pattern for miR-21 and TM1
