# Supplementary material for: Expression of miR-21 and its targets (PTEN, PDCD4, TM1) in flat epithelial atypia of the breast in relation to ductal carcinoma in situ and invasive carcinoma
Source: BMC Cancer. 2009 May 28;9:163. doi: 10.1186/1471-2407-9-163 (PMC2695476; doi:10.1186/1471-2407-9-163)
Supplement: Additional file 3 — Comparison of miR-21 and PTEN. Direct comparison of miR-21 and PTEN expression in different tissue components for each case separately. [file 1471-2407-9-163-S3.xls]

## Sheet: Sheet1
Additional file 3. Expression of miR-21 and PTEN in different tissue components of the breast
patient	normal breast		FEA		DCIS			patient	IDC
number	miR-21	PTEN	miR-21	PTEN	miR-21	PTEN		number	miR-21	PTEN
1	-	+++	-	+	±	++		16	±	++
2	+	+++	+	+++	+	+++		18	+	+++
3	-	+++	+	++	na	na		19	+	++
4	-	+++	+	++	+	+++		20	+	++
5	-	+++	+	++	+	+++		21	+	+++
6	-	+++	-	+	na	na		22	+	++
7	-	+++	-	+	+	+++		23	-	+++
8	+	+++	-	+++	+	+++		24	-	+++
9	-	+++	-	++	-	++		25	+	++
10	-	+++	±	+++	+	+++		26	+	++
11	-	+++	+	+++	+	+++		27	+	+++
12	-	+++	-	+++	-	+++		28	+	+++
13	-	+++	-	+++	na	na		30	+	++
14	-	+++	-	++	-	+++		31	+	++
15	-	+++	+	+++	+	++		32	+	+++
								35	+	+++
								36	±	+++
Note: the shadowed cases indicates the tissue components with an inversed staining pattern for miR-21 and PTEN
