# Supplementary material for: Expression of miR-21 and its targets (PTEN, PDCD4, TM1) in flat epithelial atypia of the breast in relation to ductal carcinoma in situ and invasive carcinoma
Source: BMC Cancer. 2009 May 28;9:163. doi: 10.1186/1471-2407-9-163 (PMC2695476; doi:10.1186/1471-2407-9-163)
Supplement: Additional file 4 — Comparison of miR-21 and PDCD4. Direct comparison of miR-21 and PDCD4 expression in different tissue components for each case separately. [file 1471-2407-9-163-S4.xls]

## Sheet: Sheet1
Additional file 4. Expression of miR-21 and PDCD4 in different tissue components of the breast
patient	normal breast			FEA			DCIS				patient	IDC
	miR-21	PDCD4	PDCD4	miR-21	PDCD4	PDCD4	miR-21	PDCD4	PDCD4			miR-21	PDCD4	PDCD4
number		nuclear	cytoplasmic		nuclear	cytoplasmic		nuclear	cytoplasmic		number		nuclear	cytoplasmic
1	-	++	-	-	+++	-	±	+	+		16	±	-	++
2	+	-	-	+	++	-	+	-	-		18	+	+++	++
3	-	-	-	+	++	-	na	na	na		19	+	-	++
4	-	-	-	+	+++	-	+	-	++		20	+	-	++
5	-	+	-	+	+++	-	+	+	-		21	+	-	+
6	-	+	-	-	-	++	na	na	na		22	+	-	-
7	-	++	-	-	++	-	+	-	-		23	-	-	-
8	+	+++	+	-	++	-	+	+	-		24	-	-	-
9	-	-	-	-	++	-	-	-	+		25	+	-	-
10	-	+++	-	±	+++	-	+	-	-		26	+	-	-
11	-	++	-	+	+++	++	+	++	++		27	+	-	++
12	-	+++	++	-	+++	-	-	-	+		28	+	+	++
13	-	+++	-	-	+++	-	na	na	na		30	+	-	++
14	-	++	-	-	+++	-	-	-	-		31	+	-	-
15	-	+++	-	+	++	-	+	-	+		32	+	-	++
											35	+	-	-
											36	±	-	+
Note: the light blue and dark blue boxes indicate the tissue components with an inversed staining pattern for miR-21 and nuclear or cytoplasmic PDCD4
